# Supplementary material for: Hymenopleella and Diaporthe dominate the fungal community of dieback affected sea Buckthorn from Northern Germany
Source: Environ Microbiome. 2025 Nov 14;20:141. doi: 10.1186/s40793-025-00804-4 (PMC12619318; doi:10.1186/s40793-025-00804-4)
Supplement: Supplementary file 1 — Supplementary Material 1 [file 40793_2025_804_MOESM1_ESM.xlsx]

## Sheet: Tabelle1 (6)
Additional file 1 SBT shoot material used for amplicon sequencing and fungal isolation. Compares of symptomatic (orange) and asymptomatic (green) plants. Different locations of sampled plantations are marked with capital letters and federal state; wildly growing plants (WP) were sampled from dunes of different locations, mostly located in Mecklenburg-Western Pomerania (MV). Fungal and oomycetes c…
Origin	Location	Latitude and Longitude	Cultivar	Collection date	Seq-ID	Plant-ID	Symptom	FO counts	Specific symptoms			Isolation
									Lesion	Shrinkage	Wood dis.
Environment	Darss, MV	54.34 N 12.38 E	WP	16-Apr-2021	Meta_065	HRS_81	asymptomatic	1035	no	unclear	no	no
					Meta_066	HRS_82	symptomatic	47395	no	yes	yes	no
	Graal-Mueritz, MV	54.25 N 12.23 E	WP	26-Jan-2021	Meta_036	HRS_38	symptomatic	48156	no	no	unclear	yes
					Meta_037	HRS_39	symptomatic	17103	no	no	unclear	yes
					Meta_038	HRS_40	symptomatic	25735	no	yes	unclear	yes
				16-Aug-2021	Meta_138	HRS_162	asymptomatic	643	no	no	no	yes
					Meta_136	HRS_160-2	symptomatic	39191	yes	no	yes	yes
					Meta_137	HRS_161	symptomatic	2547	yes	no	yes	yes
	Hiddensee, MV	54.54 N 13.09 E	WP	17-Mar-2021	Meta_044	HRS_52	asymptomatic	643	no	no	no	no
					Meta_045	HRS_53	asymptomatic	727	no	no	no	no
					Meta_046	HRS_55	asymptomatic	3668	no	no	no	no
					Meta_047	HRS_56	asymptomatic	356	no	no	no	no
					Meta_048	HRS_59	symptomatic	3471	no	yes	yes	no
					Meta_049	HRS_60	symptomatic	6821	no	yes	yes	no
					Meta_050	HRS_61	symptomatic	3682	no	yes	yes	no
	Markgrafenheide, MV	54.19 N 12.14 E	WP	26-Jan-2021	Meta_032	HRS_33	asymptomatic	39065	no	no	unclear	yes
					Meta_033	HRS_34	symptomatic	45126	no	no	unclear	yes
					Meta_034	HRS_35	symptomatic	52774	no	no	unclear	yes
					Meta_035	HRS_36	symptomatic	33165	no	no	unclear	yes
				16-Aug-2021	Meta_139	HRS_163	symptomatic	42122	yes	no	yes	yes
					Meta_140	HRS_164	symptomatic	29061	yes	no	yes	yes
	Rerik, MV	54.09 N 11.57 E	WP	27-Jan-2021	Meta_039	HRS_41	asymptomatic	347	no	no	unclear	no
					Meta_040	HRS_43	symptomatic	13859	no	yes	unclear	no
					Meta_041	HRS_44	symptomatic	25263	no	yes	unclear	no
				25-Feb-2021	Meta_042	HRS_46	symptomatic	2751	yes	yes	yes	no
	Ruegen, MV	54.57 N 13.47 E	WP	23-Apr-2021	Meta_071	HRS_89	asymptomatic	3002	no	no	no	no
					Meta_073	HRS_91	asymptomatic	1592	no	no	no	no
					Meta_074	HRS_92	asymptomatic	468	no	no	no	no
					Meta_068	HRS_84	symptomatic	12215	no	no	yes	no
					Meta_069	HRS_86	symptomatic	1925	no	yes	yes	no
					Meta_070	HRS_88	symptomatic	12721	no	yes	yes	no
					Meta_072	HRS_90	symptomatic	2923	no	yes	yes	no
				26-Jun-2021	Meta_120	HRS_151	symptomatic	7614	no	yes	yes	yes
					Meta_123	HRS_154	symptomatic	69062	no	no	yes	yes
					Meta_124	HRS_155	symptomatic	69967	no	no	yes	yes
	Weisse Wiek, MV	53.98 N 11.24 E	WP	31-May-2021	Meta_093	HRS_116	symptomatic	43978	no	unclear	unclear	yes
					Meta_094	HRS_117	symptomatic	4503	no	no	yes	yes
	Wohlenb. Wiek, MV	53.93 N 11.29 E	WP	31-May-2021	Meta_095	HRS_118	symptomatic	17361	no	yes	unclear	yes
					Meta_096	HRS_120	symptomatic	6088	yes	no	yes	yes
					Meta_097	HRS_121	symptomatic	16255	no	yes	no	yes
	Brodtener Steilufer, Schleswig-Holstein	53.99 N 10.85 E	WP	19-Jul-2021	Meta_134	HRS_159	asymptomatic	4196	no	no	no	yes
	Priwall, Schleswig-Holstein	53.95 N 10.89 E	WP	19-Jul-2021	Meta_127	HRS_156-3	symptomatic	20861	no	no	yes	yes
					Meta_130	HRS_157-3	symptomatic	5566	no	no	yes	yes
					Meta_131	HRS_158-1	symptomatic	20933	no	yes	yes	yes
	Spiekeroog, Lower Saxony	53.77 N 7.75 E	WP	30-Jun-2021	Meta_114	HRS_140	asymptomatic	2953	no	no	no	yes
					Meta_111	HRS_137	symptomatic	69189	no	yes	yes	yes
					Meta_112	HRS_138	symptomatic	23467	no	no	yes	yes
					Meta_113	HRS_139	symptomatic	8650	no	yes	yes	yes
					Meta_115	HRS_141	symptomatic	21192	no	no	unclear	yes
Plantation	A, Brandenburg	na	Leikora	18-Nov-2020	Meta_002	HRS_1_with	symptomatic	18177	yes	no	yes	yes
					Meta_004	HRS_2_with	symptomatic	40430	yes	no	yes	yes
					Meta_006	HRS_3_with	symptomatic	71236	yes	no	yes	yes
					Meta_008	HRS_5_with	symptomatic	33551	yes	yes	yes	yes
					Meta_009	HRS_8	symptomatic	36420	yes	yes	yes	yes
			Askola	07-Dec-2020	Meta_010	HRS_11	symptomatic	12378	yes	no	unclear	yes
					Meta_011	HRS_12	symptomatic	50508	yes	yes	yes	yes
					Meta_012	HRS_13	symptomatic	42608	yes	yes	yes	yes
					Meta_013	HRS_14	symptomatic	2254	no	yes	yes	yes
					Meta_014	HRS_15	symptomatic	710	no	no	no	yes
			Hergo		Meta_015	HRS_16	symptomatic	44199	yes	no	yes	yes
					Meta_016	HRS_17	symptomatic	31343	yes	yes	yes	yes
					Meta_017	HRS_18	symptomatic	52766	no	yes	yes	yes
					Meta_018	HRS_19	symptomatic	50772	no	yes	yes	yes
					Meta_019	HRS_20	symptomatic	46106	no	yes	unclear	yes
			Pollmix		Meta_030	HRS_31	symptomatic	24469	yes	yes	yes	yes
	B, Brandenburg	na	Leikora	07-Dec-2020	Meta_020	HRS_21	asymptomatic	781	no	no	no	yes
					Meta_021	HRS_22	symptomatic	49972	yes	yes	yes	yes
					Meta_022	HRS_23	symptomatic	17175	yes	unclear	yes	yes
					Meta_023	HRS_24	symptomatic	441	no	no	no	yes
					Meta_024	HRS_25	symptomatic	28882	no	yes	yes	yes
			Hergo		Meta_025	HRS_26	symptomatic	1682	no	no	yes	yes
					Meta_026	HRS_27	symptomatic	45485	no	yes	yes	yes
					Meta_027	HRS_28	symptomatic	34572	no	no	yes	yes
					Meta_028	HRS_29	symptomatic	28466	no	yes	yes	no
					Meta_029	HRS_30	symptomatic	26255	no	yes	unclear	yes
			Pollmix		Meta_031	HRS_32	symptomatic	13516	no	no	yes	yes
	C, MV	na	Habego	24-Mar-2021	Meta_051	HRS_64	asymptomatic	1084	no	no	no	no
					Meta_052	HRS_65	symptomatic	6611	unclear	no	yes	no
					Meta_053	HRS_66	symptomatic	17937	unclear	yes	yes	no
					Meta_054	HRS_68	symptomatic	4803	unclear	unclear	yes	no
			Habego	31-Mar-2021	Meta_055	HRS_70	asymptomatic	1142	no	no	no	no
			Leikora		Meta_056	HRS_72	asymptomatic	66	no	no	no	no
			Pollmix	17-Aug-2021	Meta_141	HRS_165	symptomatic	1251	yes	yes	yes	yes
			Leikora		Meta_142	HRS_166	symptomatic	19973	yes	yes	yes	yes
			unknown		Meta_143	HRS_167	symptomatic	33003	yes	no	yes	yes
	D, MV	na	Leikora	30-Mar-2021	Meta_057	HRS_74	symptomatic	8013	yes	yes	yes	no
					Meta_058	HRS_75	symptomatic	11797	unclear	yes	unclear	no
					Meta_059	HRS_76	symptomatic	4264	yes	no	yes	no
	E, Guelzow	53.81 N 12.06 E	Alpine	Apr-2021	Meta_061	HRS_77 Holz	symptomatic	3084	yes	yes	yes	no
	F, MV	na	Hergo	28-Apr-2021	Meta_075	HRS_96	asymptomatic	2134	no	no	no	no
			Habego		Meta_076	HRS_97	symptomatic	4144	no	yes	yes	no
			Leikora		Meta_077	HRS_99	symptomatic	1672	no	yes	yes	no
					Meta_078	HRS_100	symptomatic	846	no	yes	unclear	no
					Meta_079	HRS_101	symptomatic	20249	yes	no	yes	no
			Askola	18-Aug-2022	Meta_144	HRS_168	symptomatic	53569	yes	no	yes	yes
			Leikora		Meta_145	HRS_169	symptomatic	13904	yes	no	no	yes
	G, Saxony-Anhalt	na	unknown	06-May-2021	Meta_080	HRS_102	symptomatic	1014	yes	yes	yes	yes
	I, Brandenburg	na	Askola	04-Jun-2021	Meta_098	HRS_122	asymptomatic	21990	no	no	no	yes
			Leikora	17-Jun-2021	Meta_116	HRS_142	asymptomatic	12811	no	unclear	no	yes
			Hergo		Meta_117	HRS_143	asymptomatic	16576	no	unclear	no	yes
			Habego		Meta_118	HRS_144	asymptomatic	12215	no	unclear	no	yes
	J, MV	na	unknown	2021-08-19	Meta_146	HRS_170	symptomatic	39108	yes	yes	yes	yes
					Meta_147	HRS_171	symptomatic	11970	yes	yes	yes	yes
					Meta_148	HRS_172	symptomatic	28472	yes	yes	unclear	yes
