# Supplementary material for: Hymenopleella and Diaporthe dominate the fungal community of dieback affected sea Buckthorn from Northern Germany
Source: Environ Microbiome. 2025 Nov 14;20:141. doi: 10.1186/s40793-025-00804-4 (PMC12619318; doi:10.1186/s40793-025-00804-4)
Supplement: Supplementary file 3 — Supplementary Material 3 [file 40793_2025_804_MOESM3_ESM.xlsx]

## Sheet: Tabelle1 (5)
Additional file 2: Details of fungal isolation from SBT shoot samples from asymptomatic (as, green) or symptomatic plants (s, orange). Identification by ITS-PCR and Sanger sequencing or by macroscopic comparisms (macro.). Evaluation quantitivly only counting isolates marked bold, grey color are further isolates of a genus obtained from the same sample
Origin	Location	Plant_ID	Symptom	n pieces	n Isolates	Isolate name	Method	Identification	Max	Query	Ident
Environment	Graal-Mueritz	HRS_37	asymptomatic	5	0
		HRS_38	symptomatic	5	1	HR_38A	macroscopic	Hymenopleella
		HRS_39	symptomatic	5	0
		HRS_40	symptomatic	5	1	HR_40A	Sanger	Diaporthe	861	100	100
		HRS_162	asymptomatic	5	1	HR_162B	macroscopic	Aureobasidium
		HRS_160	symptomatic	10	12	HR_160 2-BR-D	macroscopic	Aureobasidium
						HR_160 2-BR-B	macroscopic	Cladosporium
						HR_160 1-H-A	Sanger	Diaporthe	625	98	86
						HR_160 2-BR-F	Sanger	Fusarium	821	100	100
						HR_160 1 H-B	Sanger	Penicillium	911	100	100
						HR_160 1 H-C	Sanger	Sistotrema	1007	100	100
						HR_160 2 BR-C	macroscopic	Cladosporium
						HR_160 2 BR-G	Sanger	Diaporthe	636	99	86
						HR_160 1 H-E	Sanger	Diaporthe	630	98	86
						HR_160 2 BR-E	macroscopic	Diaporthe
						HR_160 1 H-D	macroscopic	Diaporthe
						HR_160 2 BR-A	Sanger	Penicillium	828	100	100
		HRS_161	symptomatic	6	10	HR_161 2 BR-D	Sanger	Alternaria	931	100	99
						HR_161 1 H-C	macroscopic	Aureobasidium
						HR_161 1 H-E	Sanger	Diaporthe	627	98	86
						HR_161 1 H-A	Sanger	Epicoccum	856	100	100
						HR_161 1 H-D	Sanger	Hymenopleella	846	100	100
						HR_161 2 BR-A	macroscopic	Penicillium
						HR_161 1 H-F	Sanger	Diaporthe	621	100	86
						HR_161 2 BR-C	Sanger	Diaporthe	342	100	94
						HR_161 1 H-B	macroscopic	Hymenopleella
						HR_161 2 BR-B	macroscopic	Penicillium
	Markgrafenheide	HRS_33	asymptomatic	4	4	HR_33A	Sanger	Epicoccum	841	100	100
						HR_33B	macroscopic	Aureobasidium
						HR_33C	macroscopic	Aureobasidium
						HR_33D	macroscopic	Aureobasidium
		HRS_34	symptomatic	5	3	HR_34A	macroscopic	Hymenopleella
						HR_34B	macroscopic	Hymenopleella
						HR_34C	macroscopic	Hymenopleella
		HRS_35	symptomatic	5	1	HR_35A	Sanger	Aspergillus	859	100	100
		HRS_36	symptomatic	5	2	HR_36A	macroscopic	Alternaria
						HR_36B	Sanger	Cladosporium	828	100	100
		HRS_163	symptomatic	6	5	HR_163 1 H-B	Sanger	Hymenopleella	878	100	100
						HR_163 1 H-A	Sanger	Penicillium	902	100	100
						HR_163 2 BR-A	Sanger	Rutstroemia	918	100	100
						HR_163 2 BR-B	macroscopic	Rutstroemia
						HR_163 2 BR-C	Sanger	Rutstroemia	852	100	99
		HRS_164	symptomatic	5	3	HR_164G	Sanger	Diaporthe	1153	100	99
						HR_164B	macroscopic	Hymenopleella
						HR_164E	macroscopic	Hymenopleella
	Ruegen	HRS_149	asymptomatic	5	5	HR_149A	Sanger	Aureobasidium	883	100	100
						HR_149B	macroscopic	Cladosporium
						HR_149D	Sanger	Cladosporium	843	100	100
						HR_149E	Sanger	Cladosporium	835	100	100
						HR_149F	macroscopic	Cladosporium
		HRS_150	asymptomatic part on symptomatic plant	5	5	HR_150A	macroscopic	Aureobasidium
						HR_150E	Sanger	Cladosporium	806	100	99
						HR_150B	macroscopic	Aureobasidium
						HR_150D	macroscopic	Aureobasidium
						HR_150C	macroscopic	Cladosporium
		HRS_153	asymptomatic part on symptomatic plant	5	4	HR_153C	Sanger	Didymella	828	100	100
						HR_153A	Sanger	Dothidotthia	717	100	95
						HR_153D	Sanger	Didymella	826	100	100
						HR_153B	macroscopic	Didymella
		HRS_151	symptomatic	5	4	HR_151D	Sanger	Cladosporium	843	100	100
						HR_151A	Sanger	Diaporthe	630	99	86
						HR_151B	Sanger	Diaporthe	623	99	86
						HR_151C	macroscopic	Diaporthe
		HRS_154	symptomatic	5	5	HR_154C	Sanger	Didymella	828	100	100
						HR_154B	Sanger	Nectria	891	100	100
						HR_154A	Sanger	Truncatella	872	100	100
						HR_154D	macroscopic	Nectria
						HR_154E	macroscopic	Nectria
		HRS_155	symptomatic	5	5	HR_155D	Sanger	Cytospora	941	100	100
						HR_155B	Sanger	Pseudocamarosporium	941	100	100
						HR_155A	macroscopic	Pseudocamarosporium
						HR_155C	macroscopic	Pseudocamarosporium
						HR_155E	macroscopic	Pseudocamarosporium
	Weiße Wiek	HRS_116	symptomatic	5	5	HR_116A	macroscopic	Penicillium
						HR_116B	macroscopic	Penicillium
						HR_116C	macroscopic	Penicillium
						HR_116D	macroscopic	Penicillium
						HR_116E	macroscopic	Penicillium
		HRS_117	symptomatic	5	1	HR_117A	Sanger	Coprinellus	928	100	100
	Wohlenberger Wiek	HRS_119	asymptomatic	15	13	HR_119-1 -A	macroscopic	Aureobasidium
						HR_119-1 -B	Sanger	Cladosporium	845	100	100
						HR_119-1 -C	macroscopic	Epicoccum
						HR_119-2-A	macroscopic	Aureobasidium
						HR_119-3-B	macroscopic	Aureobasidium
						HR_119-2-C	macroscopic	Cladosporium
						HR_119-2-E	macroscopic	Cladosporium
						HR_119-3-A	Sanger	Cladosporium	813	100	100
						HR_119-3-C	macroscopic	Cladosporium
						HR_119-3-D	macroscopic	Cladosporium
						HR_119-1 -D	macroscopic	Epicoccum
						HR_119-2-D	macroscopic	Epicoccum
						HR_119-2-B	macroscopic	Penicillium
		HRS_118	symptomatic	15	15	HR_118-1 -C	Sanger	Ceratobasidium	1027	100	99
						HR_118-3-H	macroscopic	Cladosporium
						HR_118-1 -A	Sanger	Diaporthe	905	100	100
						HR_118-1 -B	Sanger	Dothiorella	854	100	99
						HR_118-3-G	macroscopic	Hymenopleella
						HR_118-3-A	Sanger	Penicillium	896	100	100
						HR_118-3-D	Sanger	Pseudocamarosporium	898	100	99
						HR_118-2-A	macroscopic	Diaporthe
						HR_118-2-B	Sanger	Diaporthe	907	100	100
						HR_118-3-B	macroscopic	Diaporthe
						HR_118-3-F	macroscopic	Diaporthe
						HR_118-3-I	Sanger	Diaporthe	625	98	86
						HR_118-1 -D	macroscopic	Dothiorella
						HR_118-3-C	macroscopic	Dothiorella
						HR_118-3-E	Sanger	Pseudocamarosporium	898	100	100
		HRS_120	symptomatic	15	14	HR_120-1 -A	Sanger	Apiospora	854	100	99
						HR_120-4 MC	Sanger	Cladosporium	845	100	100
						HR_120-3-B	Sanger	Diaporthe	625	99	86
						HR_120-2-D	Sanger	Apiospora	857	100	99
						HR_120-1 -E	macroscopic	Apiospora
						HR_120-3-A	macroscopic	Apiospora
						HR_120-3-C	macroscopic	Apiospora
						HR_120-4 MA	macroscopic	Apiospora
						HR_120-1 -B	macroscopic	Diaporthe
						HR_120-1 -C	macroscopic	Diaporthe
						HR_120-1 -D	macroscopic	Diaporthe
						HR_120-2-A	macroscopic	Diaporthe
						HR_120-3-D	macroscopic	Diaporthe
						HR_120-4 M-B	macroscopic	Diaporthe
		HRS_121	symptomatic	15	19	HR_121-2-B	macroscopic	Apiospora
						HR_121-2-C	Sanger	Cladosporium	846	100	100
						HR_121-2-F	Sanger	Epicoccum	826	100	100
						HR_121-1 -A	Sanger	Penicillium	881	100	100
						HR_121-2-E	macroscopic	Apiospora
						HR_121-3-C	macroscopic	Cladosporium
						HR_121-3-D	Sanger	Cladosporium	798	100	100
						HR_121-3-F	macroscopic	Cladosporium
						HR_121-2-A	Sanger	Cladosporium	845	100	100
						HR_121-3-A	Sanger	Epicoccum	808	100	100
						HR_121-1 -B	Sanger	Penicillium	804	100	99
						HR_121-1 -C	macroscopic	Penicillium
						HR_121-1 -D	macroscopic	Penicillium
						HR_121-1 -E	macroscopic	Penicillium
						HR_121-1 -F	macroscopic	Penicillium
						HR_121-3-B	macroscopic	Penicillium
						HR_121-3-E	macroscopic	Penicillium
						HR_121-3-G	macroscopic	Penicillium
						HR_121-3-H	macroscopic	Penicillium
	Brodtener Steilufer	HRS_159	asymptomatic	5	3	HR_159C	macroscopic	Aureobasidium
						HR_159B	macroscopic	Cladosporium
						HR_159D	macroscopic	Cladosporium
	Priwall	HRS_156	asymptomatic part on symptomatic plant	5	5	HR_156- 2G	macroscopic	Aureobasidium
						HR_156- 2F	macroscopic	Cladosporium
						HR_156- 2C	Sanger	Pseudocamarosporium	922	100	100
						HR_156- 2A	Sanger	Trichoderma	957	100	100
						HR_156- 2E	Sanger	Pseudocamarosporium	915	100	100
		HRS_156	symptomatic	10	10	HR_156- 1A	Sanger	Aureobasidium	896	100	100
						HR_156- 3A	Sanger	Diaporthe	743	97	96
						HR_156- 3C	Sanger	Penicillium	865	100	100
						HR_156- 3F	Sanger	Pilidium	684	100	100
						HR_156- 1C	macroscopic	Aureobasidium
						HR_156- 1D	macroscopic	Aureobasidium
						HR_156- 1F	macroscopic	Aureobasidium
						HR_156- 3B	macroscopic	Diaporthe
						HR_156- 3D	macroscopic	Diaporthe
						HR_156- 1B	Sanger	Diaporthe	747	96	95
		HRS_157	symptomatic	10	12	HR_157- 2E	macroscopic	Aureobasidium
						HR_157- 3C	Sanger	Diaporthe	636	97	86
						HR_157- 2D	Sanger	Epicoccum	824	100	100
						HR_157- 3E	macroscopic	Fusarium
						HR_157- 2A	Sanger	Hymenopleella	839	100	100
						HR_157- 3A	Sanger	Neopestalotiopsis	815	100	100
						HR_157- 3F	Sanger	Penicillium	627	100	96
						HR_157- 2F	macroscopic	Aureobasidium
						HR_157- 2B	macroscopic	Diaporthe
						HR_157- 3D	macroscopic	Diaporthe
						HR_157- 2C	macroscopic	Epicoccum
						HR_157- 3G	macroscopic	Fusarium
		HRS_158	symptomatic	15	17	HR_158- 1D	Sanger	Aureobasidium	893	100	100
						HR_158- 1F	macroscopic	Botrytis
						HR_158- 2D	macroscopic	Cryptocline
						HR_158- 1G	Sanger	Diaporthe	761	96	96
						HR_158- 2A	Sanger	Fusarium	878	100	100
						HR_158- 1C	macroscopic	Aureobasidium
						HR_158- 1E	macroscopic	Aureobasidium
						HR_158- 1H	macroscopic	Aureobasidium
						HR_158- 2E	macroscopic	Aureobasidium
						HR_158- 1A	macroscopic	Diaporthe
						HR_158- 1B	macroscopic	Diaporthe
						HR_158- 1I	macroscopic	Diaporthe
						HR_158- 3A	macroscopic	Diaporthe
						HR_158- 3B	macroscopic	Diaporthe
						HR_158- 2B	Sanger	Fusarium	767	100	99
						HR_158- 2F	macroscopic	Fusarium
						HR_158- 3C	macroscopic	Fusarium
	Spiekeroog	HRS_140	asymptomatic	5	6	HR_140E	macroscopic	Aureobasidium
						HR_140F	macroscopic	Cladosporium
						HR_140B	Sanger	Didymella	824	100	100
						HR_140D	Sanger	Epicoccum	811	100	100
						HR_140G	macroscopic	Aureobasidium
						HR_140C	macroscopic	Cladosporium
		HRS_137	symptomatic	4	5	HR_137-1F	Sanger	Cytospora	767	100	100
						HR_137-2B	Sanger	Diaporthe	926	100	100
						HR_137-2A	macroscopic	Hymenopleella
						HR_137-2C	macroscopic	Diaporthe
						HR_137-2D	macroscopic	Hymenopleella
		HRS_138	symptomatic	9	10	HR_138-1B	Sanger	Akanthomyces	876	100	100
						HR_138-1A	Sanger	Alternaria	872	100	100
						HR_138-1D	macroscopic	Aureobasidium
						HR_138-1E	macroscopic	Cladosporium
						HR_138-2B	Sanger	Fomitiporia	1245	99	99
						HR_138-2A	Sanger	Hymenopleella	824	100	100
						HR_138-1C	macroscopic	Akanthomyces
						HR_138-1F	macroscopic	Aureobasidium
						HR_138-2C	macroscopic	Fomitiporia
						HR_138-2D	macroscopic	Fomitiporia
		HRS_139	symptomatic	8	11	HR_139-2G	Sanger	Alternaria	837	100	100
						HR_139 1 H-D	Sanger	Apiospora	848	100	100
						HR_139-2E	macroscopic	Aureobasidium
						HR_139 1 H-A	macroscopic	Cladosporium
						HR_139-2A	Sanger	Didymella	824	100	100
						HR_139-2C	Sanger	Epicoccum	850	100	100
						HR_139-2B	Sanger	Hymenopleella	824	100	100
						HR_139-2D	Sanger	Pithomyces	924	100	100
						HR_139-2F	macroscopic	Aureobasidium
						HR_139-2H	macroscopic	Aureobasidium
						HR_139-2I	macroscopic	Hymenopleella
		HRS_141	symptomatic	5	1	HR_141A	macroscopic	Botrytis
Plantation	A, Brandenburg	HRS_1	asymp. part on sym. plant	5	0
		HRS_2	asymp. part on sym. plant	5	0
		HRS_3	asymp. part on sym. plant	4	0
		HRS_5	asymp. part on sym. plant	5	1	HR_5-1A	macroscopic	Hymenopleella
		HRS_1_with	symptomatic	5	3	HR_1-2A	Sanger	Hymenopleella	785	100	100
						HR_1-2B	macroscopic	Hymenopleella
						HR_1-2C	macroscopic	Hymenopleella
		HRS_2_with	symptomatic	5	5	HR_2-2A	macroscopic	Diaporthe
						HR_2-2C	Sanger	Hymenopleella	905	100	100
						HR_2-2B	macroscopic	Hymenopleella
						HR_2-2D	macroscopic	Hymenopleella
						HR_2-2E	macroscopic	Hymenopleella
		HRS_3_with	symptomatic	5	4	HR_3-2A	macroscopic	Hymenopleella
						HR_3-2B	macroscopic	Hymenopleella
						HR_3-2C	macroscopic	Hymenopleella
						HR_3-2D	macroscopic	Hymenopleella
		HRS_5_with	symptomatic	5	2	HR_5-2A	macroscopic	Hymenopleella
						HR_5-2B	macroscopic	Hymenopleella
		HRS_8	symptomatic	10	4	HR_8-2A	Sanger	Aureobasidium	771	100	100
						HR_8-1A	Sanger	Diaporthe	917	100	100
						HR_8-2B	macroscopic	Hymenopleella
						HR_8-2C	macroscopic	Aureobasidium
		HRS_11	symptomatic	5	1	HR_11A	Sanger	Penicillium	900	100	100
		HRS_12	symptomatic	4	5	HR_12A	Sanger	Hymenopleella	896	100	100
						HR_12E	Sanger	Pseudogymnoascus	904	100	100
						HR_12B	macroscopic	Hymenopleella
						HR_12C	macroscopic	Hymenopleella
						HR_12D	Sanger	Hymenopleella	881	100	100
		HRS_13	symptomatic	5	4	HR_13C	Sanger	Hymenopleella	870	100	99.8
						HR_13A	macroscopic	Hymenopleella
						HR_13B	macroscopic	Hymenopleella
						HR_13D	Sanger	Hymenopleella	885	100	100
		HRS_14	symptomatic	5	5	HR_14C	macroscopic	Aureobasidium
						HR_14B	Sanger	Coniochaeta	909	100	100
						HR_14A	macroscopic	Coniochaeta
						HR_14D	macroscopic	Aureobasidium
						HR_14E	macroscopic	Aureobasidium
		HRS_15	symptomatic	5	4	HR_15A	macroscopic	Alternaria
						HR_15B	macroscopic	Aureobasidium
						HR_15C	Sanger	Coniothyrium	865	98	100
						HR_15D	macroscopic	Hymenopleella
		HRS_16	symptomatic	5	4	HR_16D	Sanger	Coniothyrium	789	100	100
						HR_16B	Sanger	Hymenopleella	891	100	100
						HR_16A	Sanger	Peniophora	935	100	100
						HR_16C	Sanger	Hymenopleella	887	100	100
		HRS_17	symptomatic	5	4	HR_17A	Sanger	Peniophora	830	100	100
						HR_17B	Sanger	Pezicula	880	100	100
						HR_17C	macroscopic	Peniophora
						HR_17D	macroscopic	Peniophora
		HRS_18	symptomatic	5	6	HR_18D	Sanger	Alternaria	874	100	100
						HR_18B	Sanger	Diaporthe	915	100	100
						HR_18A	macroscopic	Hymenopleella
						HR_18E	Sanger	Microsphaeropsis	867	99	100
						HR_18C	Sanger	Rhizosphera	900	100	99.8
						HR_18F	Sanger	Diaporthe	883	100	99
		HRS_19	symptomatic	5	3	HR_19C	Sanger	Coniothyrium	815	100	100
						HR_19B	Sanger	Diaporthe	885	100	100
						HR_19A	Sanger	Hymenopleella	876	100	100
		HRS_20	symptomatic	5	3	HR_20C	Sanger	Alternaria	874	100	100
						HR_20B	Sanger	Aureobasidium	885	100	100
						HR_20A	Sanger	Cladosprium	828	100	100
		HRS_31	symptomatic	4	4	HR_31-2B	Sanger	Coniochaeta	869	100	100
						HR_31-1A	Sanger	Hymenopleella	887	100	100
						HR_31-1B	macroscopic	Coniochaeta
						HR_31-1C	macroscopic	Hymenopleella
	B, Brandenburg	HRS_21	asymptomatic	4	1	HR_21A	Sanger	Talaromyces	852	100	100
		HRS_22	symptomatic	4	3	HR_22A	Sanger	Diaporthe	905	100	100
						HR_22C	macroscopic	Hymenopleella
						HR_22B	macroscopic	Diaporthe
		HRS_23	symptomatic	5	5	HR_23A	Sanger	Alternaria	878	100	100
						HR_23D	Sanger	Diaporthe	719	100	97
						HR_23B	Sanger	Epicoccum	647	100	100
						HR_23C	macroscopic	Diaporthe
						HR_23E	Sanger	Diaporthe	787	100	95.75
		HRS_24	symptomatic	5	5	HR_24D	macroscopic	Aureobasidium
						HR_24A	Sanger	Cladosporium	869	100	100
						HR_24C	Sanger	Diaporthe	893	100	99.8
						HR_24B	macroscopic	Diaporthe
						HR_24E	macroscopic	Cladosporium
		HRS_25	symptomatic	6	5	HR_25D	Sanger	Diaporthe	787	100	95.7
						HR_25A	Sanger	Hymenopleella	874	100	99.8
						HR_25C	macroscopic	Diaporthe
						HR_25E	macroscopic	Diaporthe
						HR_25B	macroscopic	Hymenopleella
		HRS_26	symptomatic	5	5	HR_26D	macroscopic	Alternaria
						HR_26C	Sanger	Coniochaeta	876	100	100
						HR_26B	Sanger	Dothiorella	872	100	100
						HR_26A	macroscopic	Coniothyrium
						HR_26E	Sanger	Coniothyrium	856	100	100
		HRS_27	symptomatic	7	6	HR_27B	Sanger	Alternaria	911	100	100
						HR_27E	Sanger	Diaporthe	891	100	100
						HR_27A	macroscopic	Hymenopleella
						HR_27C	macroscopic	Hymenopleella
						HR_27D	macroscopic	Hymenopleella
						HR_27F	Sanger	Hymenopleella	859	100	100
		HRS_28	symptomatic	5	4	HR_28A	Sanger	Colletotrichum	907	100	100
						HR_28D	Sanger	Hymenopleella	898	100	100
						HR_28C	macroscopic	Hymenopleella
						HR_28B	macroscopic	Colletotrichum
		HRS_30	symptomatic	5	3	HR_30A	Sanger	Coniothyrium	780	100	100
						HR_30B	macroscopic	Hymenopleella
						HR_30C	Sanger	Hymenopleella	819	100	100
		HRS_32	symptomatic	9	4	HR_32-1C	Sanger	Alternaria	911	100	100
						HR_32-2A	Sanger	Epicoccum	843	100	100
						HR_32-1B	Sanger	Hymenopleella	887	100	100
						HR_32-1A	macroscopic	Penicillium
	C, MV	HRS_165	symptomatic	5	1	HR_165A	macroscopic	Hymenopleella
		HRS_166	symptomatic	5	5	HR_166C	Sanger	Apiospora	881	100	100
						HR_166D	Sanger	Botrytis	785	100	100
						HR_166E	macroscopic	Cladosporium
						HR_166B	Sanger	Diaporthe	628	99	86
						HR_166A	macroscopic	Diaporthe
		HRS_167	symptomatic	5	6	HR_167A	Sanger	Alternaria	883	100	100
						HR_167D	Sanger	Botrytis	815	100	100
						HR_167C	Sanger	Diaporthe	612	95	94
						HR_167F	macroscopic	Botrytis
						HR_167E	macroscopic	Diaporthe
						HR_167B	macroscopic	Diaporthe
	F, MV	HRS_168	symptomatic	5	3	HR_168C	Sanger	Epicoccum	830	100	100
						HR_168A	macroscopic	Epicoccum
						HR_168D	macroscopic	Epicoccum
		HRS_169	symptomatic	8	7	HR_169 2 BR-F	Sanger	Alternaria	929	100	100
						HR_169 1 H-A	macroscopic	Cladosporium
						HR_169 2 BR-B	Sanger	Fusarium	741	100	100
						HR_169 2 BR-C	macroscopic	Alternaria
						HR_169 2 BR-G	macroscopic	Alternaria
						HR_169 2 BR-D	macroscopic	Cladosporium
						HR_169 2 BR-A	macroscopic	Fusarium
	G, Saxony-Anhalt	HRS_102	symptomatic	17	14	wdh 102-1-D	Sanger	Coniothyrium	808	100	100
						HR_102A	Sanger	Diaporthe	881	100	99
						wdh 102-1 -C	Sanger	Epicoccum	813	100	100
						HR_102B	Sanger	Hymenopleella	869	100	100
						wdh 102-2-D	Sanger	Microdochium	848	100	100
						wdh 102-2-B	macroscopic	Penicillium
						wdh 102-3-A	Sanger	Diaporthe	1153	100	99
						wdh 102-1 -A	macroscopic	Epicoccum
						wdh 102-1 -E	macroscopic	Epicoccum
						wdh 102-1 -F	macroscopic	Epicoccum
						wdh 102-2-A	macroscopic	Epicoccum
						wdh 102-1 -B	Sanger	Hymenopleella	869	100	100
						wdh 102-3-B	macroscopic	Hymenopleella
						wdh 102-2-C	macroscopic	Microdochium
	I, Brandenburg	HRS_122	asymptomatic	15	14	HR_122-2-A	Sanger	Alternaria	881	100	100
						HR_122-1 -C	macroscopic	Aureobasidium
						HR_122-3-A	macroscopic	Botrytis
						HR_122-3-B	macroscopic	Cladosporium
						HR_122-3-D	Sanger	Cryptocline	867	100	98
						HR_122-1 -B	macroscopic	Epicoccum
						HR_122-2-B	macroscopic	Microsphaeropsis
						HR_122-1 -A	Sanger	Penicillium	874	100	100
						HR_122-1 -D	macroscopic	Aureobasidium
						HR_122-2-C	macroscopic	Aureobasidium
						HR_122-2-E	macroscopic	Aureobasidium
						HR_122-3-C	macroscopic	Botrytis
						HR_122-3-E	macroscopic	Botrytis
						HR_122-2-D	macroscopic	Microsphaeropsis
		HRS_142	asymptomatic	5	7	HR_142 2 OSD	Sanger	Alternaria	889	100	100
						HR_142 2 OSA	macroscopic	Aureobasidium
						HR_142 2 OSB	Sanger	Cladosporium	804	100	100
						HR_142 2 OSF	Sanger	Epicoccum	809	100	100
						HR_142 2 OSC	macroscopic	Aureobasidium
						HR_142 2 OSE	macroscopic	Epicoccum
						HR_142 2 OSG	Sanger	Epicoccum	765	100	100
		HRS_143	asymptomatic	5	3	HR_143 2 OSA	macroscopic	Cladosporium
						HR_143 2 OSC	Sanger	Epicoccum	848	100	100
						HR_143 2 OSB	macroscopic	Cladosporium
		HRS_144	asymptomatic	5	8	HR_144 2 OSH	Sanger	Alternaria	848	100	100
						HR_144 2 OSF	macroscopic	Aureobasidium
						HR_144 2 OSC	Sanger	Cladosporium	857	100	100
						HR_144 2 OSA	Sanger	Epicoccum	822	100	100
						HR_144 2 OSG	Sanger	Microspaeropsis	813	100	100
						HR_144 2 OSB	Sanger	Penicillium	859	100	100
						HR_144 2 OSD	Sanger	Cladosporium	833	100	100
						HR_144 2 OSE	Sanger	Cladosporium	845	100	100
	J, MV	HRS_170	symptomatic	5	6	HR_170C	macroscopic	Aureobasidium
						HR_170G	macroscopic	Botrytis
						HR_170A	macroscopic	Diaporthe
						HR_170D	Sanger	Epicoccum	643	100	97
						HR_170B	Sanger	Fusarium	854	100	100
						HR_170F	Sanger	Hymenopleella	846	100	100
		HRS_171	symptomatic	8	9	HR_171 1 H-C	Sanger	Alternaria	896	100	100
						HR_171 2 BR-B	Sanger	Apiospora	870	100	100
						HR_171 2 BR-C	macroscopic	Aureobasidium
						HR_171 1 H-D	Sanger	Diaporthe	614	100	86
						HR_171 2 BR-A	macroscopic	Epicoccum
						HR_171 1 H-B	Sanger	Hymenopleella	872	100	100
						HR_171 1 H-A	macroscopic	Alternaria
						HR_171 2 BR-D	macroscopic	Apiospora
						HR_171 2 BR-E	macroscopic	Apiospora
		HRS_172	symptomatic	5	4	HR_172D	Sanger	Cylindrobasidium	1253	100	99
						HR_172E	Sanger	Diaporthe	902	100	100
						HR_172A	Sanger	Epicoccum	793	100	100
						HR_172B	macroscopic	Cylindrobasidium
